# Supplementary material for: Attachment Performance of Stick Insects (Phasmatodea) on Plant Leaves with Different Surface Characteristics
Source: Insects. 2022 Oct 19;13(10):952. doi: 10.3390/insects13100952 (PMC9604322; doi:10.3390/insects13100952)
Supplement: Supplementary file 1 [file insects-13-00952-s001.zip]

Archive with 1 entries (1 files):
- insects-1977913-supplementary.pdf
